# Supplementary material for: Multiparametric Magnetic Resonance Imaging Correlates of Isocitrate Dehydrogenase Mutation in WHO high-Grade Astrocytomas
Source: J Pers Med. 2022 Dec 29;13(1):72. doi: 10.3390/jpm13010072 (PMC9865247; doi:10.3390/jpm13010072)
Supplement: Supplementary file 1 [file jpm-13-00072-s001.zip]

Archive with 1 entries (1 files):
- jpm-1988933-supplementary.pdf
